# Supplementary material for: Beta human papillomavirus 8E6 promotes alternative end joining
Source: eLife. 2023 Jan 24;12:e81923. doi: 10.7554/eLife.81923 (PMC9897725; doi:10.7554/eLife.81923)
Supplement: Figure 1—figure supplement 1—source data 1. [file elife-81923-fig1-figsupp1-data1.zip]

Archive with 17 entries (16 files):
- Figure 1-figure supplement 1 -source data/
- Figure 1-figure supplement 1 -source data/Figure 1-figure supplement 1A GAPDH.tiff
- __MACOSX/Figure 1-figure supplement 1 -source data/._Figure 1-figure supplement 1A GAPDH.tiff
- Figure 1-figure supplement 1 -source data/Figure 1-figure supplement 1A GAPDH.jpg
- __MACOSX/Figure 1-figure supplement 1 -source data/._Figure 1-figure supplement 1A GAPDH.jpg
- Figure 1-figure supplement 1 -source data/Figure 1-figure supplement 1C CAS9.jpg
- __MACOSX/Figure 1-figure supplement 1 -source data/._Figure 1-figure supplement 1C CAS9.jpg
- Figure 1-figure supplement 1 -source data/Figure 1-figure supplement 1C GAPDH.tiff
- __MACOSX/Figure 1-figure supplement 1 -source data/._Figure 1-figure supplement 1C GAPDH.tiff
- Figure 1-figure supplement 1 -source data/Figure 1-figure supplement 1A CAS9.tiff
- __MACOSX/Figure 1-figure supplement 1 -source data/._Figure 1-figure supplement 1A CAS9.tiff
- Figure 1-figure supplement 1 -source data/Figure 1-figure supplement 1A CAS9.jpg
- __MACOSX/Figure 1-figure supplement 1 -source data/._Figure 1-figure supplement 1A CAS9.jpg
- Figure 1-figure supplement 1 -source data/Figure 1-figure supplement 1C GAPDH.jpg
- __MACOSX/Figure 1-figure supplement 1 -source data/._Figure 1-figure supplement 1C GAPDH.jpg
- Figure 1-figure supplement 1 -source data/Figure 1-figure supplement 1C CAS9.tiff
- __MACOSX/Figure 1-figure supplement 1 -source data/._Figure 1-figure supplement 1C CAS9.tiff
