# Supplementary material for: Beta human papillomavirus 8E6 promotes alternative end joining
Source: eLife. 2023 Jan 24;12:e81923. doi: 10.7554/eLife.81923 (PMC9897725; doi:10.7554/eLife.81923)
Supplement: Figure 3—source data 1. [file elife-81923-fig3-data1.zip]

Archive with 9 entries (8 files):
- Figure 3-source data/
- Figure 3-source data/Figure 3A GAPDH.tiff
- __MACOSX/Figure 3-source data/._Figure 3A GAPDH.tiff
- Figure 3-source data/Figure 3A Pol theta.jpg
- __MACOSX/Figure 3-source data/._Figure 3A Pol theta.jpg
- Figure 3-source data/Figure 3A GAPDH.jpg
- __MACOSX/Figure 3-source data/._Figure 3A GAPDH.jpg
- Figure 3-source data/Figure 3A Pol theta.tiff
- __MACOSX/Figure 3-source data/._Figure 3A Pol theta.tiff
